# Supplementary material for: Geldanamycin treatment does not result in anti-cancer activity in a preclinical model of orthotopic mesothelioma
Source: PLoS One. 2023 May 5;18(5):e0274364. doi: 10.1371/journal.pone.0274364 (PMC10162533; doi:10.1371/journal.pone.0274364)
Supplement: S1 File — AB1 and AE17 pleural differentially expressed genes. (XLSX) [file pone.0274364.s007.xlsx]

## Sheet: DEGs
AB1 and AE17 _ Pleural vs SC (Pleural +ve LFC DEGs)
Name	log2FoldChange	pvalue	padj
Ngp	10.8968	1.83595e-13	2.60871e-11
Ibsp	10.3636	1.13142e-13	1.74486e-11
Ighg3	10.2841	3.54484e-12	3.63776e-10
Upk3b	8.23776	6.64901e-08	1.99264e-06
Pkhd1l1	7.61372	1.5717e-10	1.03687e-08
Myl2	7.16723	1.14868e-11	1.01039e-09
Igkv3-7	6.95436	5.25814e-05	0.000592898
Tmem45b	6.35691	9.92353e-06	0.000143923
Igkv4-53	6.26668	3.66313e-05	0.00043527
Myh7	6.21388	2.24258e-12	2.44984e-10
Ighg2c	6.09515	4.47182e-07	1.04866e-05
Igkv3-12	5.77005	0.000118785	0.0011843
Muc16	5.74692	0.00665227	0.0309733
Wnt4	5.68755	3.82394e-12	3.85604e-10
Stmn4	5.60828	3.24457e-14	5.8342e-12
Igkv4-70	5.59273	0.0010223	0.00703664
Lrrn4	5.55331	5.32441e-06	8.51863e-05
Myh6	5.53453	4.71549e-07	1.09627e-05
Igkv4-91	5.21449	0.00138294	0.00900065
Igkv17-121	5.17129	0.000122699	0.00121794
Angptl1	5.15182	8.6725e-22	8.39126e-19
Ighv9-3	5.01981	0.00359803	0.0193357
Gata5	4.86145	0.00464203	0.0234864
Gpm6a	4.83263	7.22946e-07	1.57952e-05
1810041L15Rik	4.62932	4.56878e-06	7.51684e-05
Ighv1-7	4.62613	0.00297471	0.0166832
Cpxm2	4.54237	5.42376e-13	6.97503e-11
Ighv5-12	4.30306	0.000253146	0.00222863
Iglv1	4.2749	4.1043e-05	0.000479008
Chil1	4.01388	7.03542e-10	3.82226e-08
Lcn2	4.00289	2.59189e-07	6.59957e-06
Pou2af1	3.96097	2.20464e-06	4.05394e-05
Ighv1-2	3.94139	0.00271491	0.0154826
Ighv3-1	3.93423	0.00404546	0.0211691
Mmp16	3.90761	1.37609e-06	2.71993e-05
Ighv1-4	3.88215	0.0119828	0.0490685
Ighv1-77	3.84943	0.0107384	0.0449607
Ighv2-6-8	3.84838	0.00444319	0.022718
Chrng	3.7705	8.0695e-06	0.000121186
Plin5	3.72615	9.48799e-05	0.000974161
Igkc	3.71324	5.59919e-05	0.000625453
Iglc1	3.71042	0.00108375	0.00738703
Igkv12-44	3.68381	0.0103273	0.0435806
Kcnma1	3.58974	1.84221e-11	1.52783e-09
Fcer2a	3.5747	0.00119657	0.00800829
Ighj4	3.54568	0.00425921	0.0219875
Aqp7	3.53312	0.00113249	0.00765815
Myog	3.53122	7.50115e-05	0.000796321
Dchs2	3.46621	2.96705e-06	5.19365e-05
Iglv2	3.43899	0.0033953	0.0184661
Serinc2	3.42683	1.5506e-16	4.92293e-14
Igkv4-71	3.40097	0.0114096	0.0471969
Jchain	3.37748	0.000300763	0.00257314
Alx4	3.34397	2.34567e-06	4.26693e-05
Clu	3.33604	2.09025e-25	3.86107e-22
Slc10a4	3.31209	0.0102435	0.043317
Crb2	3.27343	0.000131922	0.00128686
Cdh15	3.16232	7.63469e-08	2.23841e-06
Tnni1	3.14777	2.22323e-08	7.69569e-07
Gpd1	3.10622	4.90133e-05	0.000559829
Ighv5-9	3.10292	0.010197	0.0431652
Col26a1	3.09641	0.00123962	0.00822913
Cd19	3.05597	0.000677723	0.00502946
Casq2	3.03435	1.68258e-09	8.27803e-08
Cldn3	3.02036	0.0024349	0.0141928
Scn5a	3.01337	6.14879e-10	3.39504e-08
Myl4	2.99836	4.73171e-12	4.57826e-10
Fcmr	2.99143	0.00303083	0.0169232
Igkv6-13	2.88999	0.0115714	0.0477176
Tmem8c	2.88128	0.00208945	0.012546
Mrap	2.82366	0.00647314	0.0302777
1110002E22Rik	2.80502	8.71369e-14	1.41643e-11
Myrf	2.72009	0.000206177	0.00187273
Prox1	2.68056	0.00014653	0.00140772
Tnnt1	2.67863	5.67743e-08	1.74527e-06
Lrrn2	2.66827	1.58479e-08	5.71081e-07
Sbk3	2.63702	0.000258687	0.00226708
Nrk	2.58453	0.00287053	0.0162153
Smoc1	2.52481	0.000519238	0.00404695
Dusp26	2.36534	0.000292606	0.00251182
Abat	2.32489	1.52366e-06	2.95695e-05
Adamts8	2.31113	1.07729e-06	2.20883e-05
Cacna1i	2.21972	1.88466e-05	0.000246266
Lctl	2.21061	0.010726	0.0449272
Ms4a1	2.20941	0.0116918	0.048082
Robo1	2.16385	5.02519e-12	4.83919e-10
Slitrk4	2.10806	0.00220637	0.0131162
Sfrp1	2.09488	6.88325e-08	2.05678e-06
Thsd4	2.02125	2.39419e-05	0.000301037
Plac1	2.01508	3.57927e-09	1.56349e-07
Fcrl1	1.9563	0.00458658	0.0232986
Krt7	1.94713	0.000279988	0.00242088
Snrpn	1.9062	4.20363e-06	7.00553e-05
Ldhd	1.89698	1.1696e-10	7.81745e-09
Pdzd2	1.87962	1.70674e-07	4.55707e-06
Chst3	1.8751	0.000206598	0.00187572
Msc	1.84304	0.00194912	0.0118713
Tdrd9	1.81764	0.00118715	0.0079531
Reln	1.78426	0.00781465	0.0351218
Fam132b	1.77611	0.000420919	0.00339122
Tro	1.67671	2.40423e-05	0.000302054
Chrna1	1.67242	5.19031e-11	3.73979e-09
Tub	1.66299	0.00521401	0.025646
Gbx2	1.64063	0.000946151	0.00662926
Jup	1.62987	4.59793e-28	1.55709e-24
Myo5b	1.59084	0.00164147	0.0103356
Acacb	1.48891	0.000372213	0.00305699
Dysf	1.47864	1.19119e-13	1.80625e-11
Mgam	1.44958	6.09762e-06	9.54331e-05
Nrxn2	1.43911	0.00138032	0.00898933
Aldh1a2	1.3387	0.00113979	0.00769667
5430421F17Rik	1.29592	0.00553464	0.0268269
Stra6	1.21767	7.33186e-13	9.0839e-11
Defb25	1.18976	1.41136e-07	3.86445e-06
Cdk18	1.18609	4.36085e-07	1.02675e-05
Sync	1.17596	2.39197e-09	1.09465e-07
Speg	1.13754	5.74878e-07	1.28929e-05
Flt4	1.13223	5.3834e-06	8.58597e-05
Nhsl1	1.11875	2.23685e-07	5.827e-06
Olfr1372-ps1	1.10016	0.00143032	0.00924092
Cand2	1.07583	9.34966e-13	1.13758e-10
Fam83g	1.03655	0.0010005	0.00691234
Mrvi1	1.02691	4.71401e-05	0.000541764
Akap12	1.02171	4.33149e-06	7.1729e-05
Kank1	1.00652	1.82905e-23	2.18615e-20
St6galnac2	0.993372	0.000572281	0.00437808
Prss16	0.976972	0.00135583	0.00886679
2004-03-01	0.976921	0.00283539	0.016048
Rhpn2	0.958655	4.55612e-05	0.000526598
Cadm4	0.940528	0.00444174	0.0227177
Cacng7	0.875598	3.47517e-05	0.000415853
Glt8d2	0.862793	1.55737e-06	2.9966e-05
1700024P16Rik	0.860466	0.00598768	0.0286072
Rhou	0.849774	1.22405e-13	1.82878e-11
Susd5	0.825321	0.00948084	0.0407275
Gata4	0.824657	7.81768e-07	1.6843e-05
Gstt1	0.81609	0.000402397	0.00326921
Rapgef3	0.815474	1.20315e-06	2.42769e-05
Cplx2	0.80394	2.56877e-19	1.79983e-16
Zak	0.793227	1.02956e-09	5.33663e-08
Cgnl1	0.748047	2.88248e-09	1.29578e-07
Hspb8	0.72825	2.65292e-22	2.83709e-19
Card10	0.709724	9.2498e-05	0.000954044
Ebf1	0.700223	3.33105e-05	0.000401921
Gchfr	0.688796	8.20588e-06	0.00012287
2900026A02Rik	0.687824	2.33501e-05	0.000294904
Gadd45a	0.668167	1.7335e-08	6.17949e-07
Podxl	0.660151	7.21519e-06	0.00011023
Gaa	0.649986	4.72972e-15	1.03337e-12
Serpinh1	0.639965	3.56755e-09	1.56227e-07
Nes	0.638633	0.000151778	0.00145128
Ahdc1	0.628308	5.8432e-08	1.78003e-06
Tinagl1	0.627116	0.00817951	0.0364289
Srgap3	0.623111	0.000232861	0.00207613
Meis1	0.618853	1.64162e-05	0.000220027
Adgrg1	0.610428	0.00597609	0.0285713
3930402G23Rik	0.602854	0.00245067	0.014268
Wfs1	0.598239	2.43854e-07	6.27106e-06
Tenm3	0.597328	6.21933e-06	9.68356e-05
Obsl1	0.594375	5.73763e-11	4.11954e-09
Ttc39a	0.594033	0.000114904	0.00115259
Cd276	0.587532	1.8515e-05	0.000242558
Afap1	0.575336	7.79325e-10	4.20029e-08
Sh3gl3	0.570118	0.00169888	0.0106279
2310030G06Rik	0.560694	0.0106377	0.0446123
Ccdc136	0.547706	5.56554e-06	8.80733e-05
Exoc3l	0.540616	6.33288e-05	0.000692188
Lpin3	0.532822	3.96451e-05	0.000465635
Shank1	0.532362	0.00471266	0.0237845
Ivd	0.526059	5.91007e-09	2.40448e-07
D8Ertd82e	0.52358	8.88183e-05	0.000919358
Gm14230	0.520404	0.00479637	0.024098
Shank3	0.510968	0.000479342	0.00378096
Klhl22	0.510727	8.79873e-08	2.53951e-06
Ntn4	0.508578	2.89488e-05	0.000354343
Nr2f1	0.505348	8.15382e-05	0.000856214
Cdr2l	0.503622	1.00247e-06	2.08916e-05
Ston2	0.484778	8.70754e-05	0.000904542
Zfpm1	0.484211	0.00497444	0.0247068
Ptprg	0.47957	0.000340555	0.00283829
Sema3f	0.475909	0.0103932	0.0437859
Hspb2	0.464302	0.00561091	0.0271466
Espnl	0.458192	0.00338744	0.0184378
Acbd4	0.456734	2.21931e-06	4.06789e-05
Amotl1	0.454143	5.39318e-19	3.6528e-16
Mtcl1	0.449177	0.00230267	0.0136051
Lamb1	0.448292	3.12562e-13	4.23397e-11
4930511M06Rik	0.446943	0.00435368	0.0223729
Etl4	0.445388	0.00186473	0.0114401
Mroh2a	0.437413	3.95188e-05	0.00046442
Vsig10	0.433741	1.77022e-09	8.56409e-08
Pcdh1	0.432633	0.000678813	0.00503507
Tie1	0.423235	0.00333568	0.0182296
Angptl4	0.42211	0.0114794	0.0474279
Lrrc75a	0.42085	6.406e-05	0.000699428
Sh3rf1	0.416315	1.08729e-05	0.000155145
Pdlim2	0.415491	0.000327155	0.00274556
Lrp5	0.415099	0.00336627	0.0183524
Pla2g6	0.414237	7.69405e-07	1.65961e-05
Lamc2	0.413504	0.0113859	0.0471086
Mmd	0.412502	0.00119869	0.00801724
Robo4	0.407149	0.00141128	0.00914701
AU040320	0.401526	1.30067e-07	3.5908e-06
Rusc2	0.401476	0.000976506	0.00679275
Sh3bp5	0.399482	0.000710174	0.0052207
Pex6	0.397708	4.59465e-06	7.53591e-05
Trim16	0.395529	0.00463193	0.0234584
Caskin2	0.388021	2.74936e-07	6.97432e-06
Acsf2	0.387896	0.000251259	0.00221586
Notch4	0.387633	0.00123087	0.00819193
Adamts9	0.384635	0.00442452	0.0226594
Myo18a	0.382583	3.41983e-08	1.11947e-06
Amz2	0.382507	1.7264e-17	7.4506e-15
A430105I19Rik	0.376396	0.00339904	0.0184814
Prmt2	0.369603	3.52017e-07	8.64889e-06
Ccdc120	0.35556	0.000343775	0.0028581
Anxa6	0.339205	0.00103612	0.00712931
Mgat5	0.33468	0.000102491	0.0010423
Coa3	0.333982	2.96758e-06	5.19365e-05
Vash2	0.326783	0.000470136	0.0037228
Hdac7	0.326185	0.0012401	0.00822913
Hagh	0.318721	4.65017e-05	0.000535943
Gtf3c1	0.31685	8.52599e-07	1.81593e-05
Acad10	0.314505	0.00297467	0.0166832
Mark4	0.313563	0.00011232	0.00112981
A830082K12Rik	0.31232	0.0102671	0.0434079
Agrn	0.311254	0.00193863	0.011822
Supt3	0.304479	0.000131826	0.00128654
Map3k10	0.298763	0.00323126	0.0177689
Plin2	0.296173	0.00379188	0.0201641
Dab2ip	0.2948	7.5058e-06	0.000114154
Dlg3	0.292942	2.94058e-05	0.000359504
Bex3	0.29135	0.0011424	0.00770563
Inppl1	0.288731	2.24961e-05	0.000286224
Pdlim1	0.287506	0.00449273	0.0229215
Lats2	0.287435	1.66888e-05	0.000222652
Csnk1e	0.286918	2.45308e-05	0.00030749
Pde4a	0.285269	0.00113551	0.00767546
Itpkc	0.283369	0.00253768	0.0146403
Plxnb2	0.276343	0.00521706	0.0256547
Fam96b	0.274702	0.00291067	0.0163897
Helz	0.271403	5.86195e-05	0.000650316
9930012K11Rik	0.26974	0.00511735	0.0253053
Sqstm1	0.269454	0.000686786	0.00508187
Ubqln2	0.267612	0.000214982	0.00194057
Ehd2	0.267286	0.00121073	0.00808172
Rubcn	0.265646	9.74444e-05	0.000996965
Gm9803	0.263192	0.00743536	0.0338161
Fdx1	0.260529	0.000483433	0.00381027
Plcd3	0.258121	0.00451031	0.0229802
Tram2	0.251567	0.000215451	0.00194308
Mfge8	0.251061	0.00488358	0.0243987
Entpd7	0.242922	0.00856622	0.0376421
Numa1	0.240752	2.66727e-10	1.66758e-08
Dgkd	0.23818	0.00031225	0.00265132
Flnb	0.235168	0.00261376	0.0149898
Pam16	0.220843	0.00798209	0.03574
Pxn	0.220418	0.00693522	0.0320484
Lonp2	0.218171	6.82907e-06	0.000105121
Aplp2	0.216298	0.000118387	0.00118143
Vrk3	0.213035	0.0017764	0.0109844
Nbr1	0.209837	0.00642759	0.0301274
Gm7353	0.20211	0.00107843	0.00735571
Ubfd1	0.199618	0.00630725	0.0297555
2008-09-01	0.199413	0.00145394	0.00936077
Tbc1d1	0.195009	0.00541692	0.0264328
Dcaf12	0.188172	0.00232172	0.0136818
Kdm5c	0.184472	0.000873954	0.00620037
Tada3	0.182508	0.00318678	0.0175838
Dhx8	0.176631	0.000180258	0.00167474
Maf1	0.17372	0.0033883	0.0184378
Kansl1	0.173636	0.00313859	0.0173958
Paip2	0.172419	0.00118919	0.00796409
Brap	0.159906	0.000953153	0.00667141
Srp68	0.152876	0.00241052	0.0140948

## Sheet: LINCS
AB1 and AE17 _ Pleural DEGs
LINCS L1000 Chem Pert up (Top 200)
Index	Name	P-value	Combined score
1	LJP006 HME1 24H-canertinib-0.04	7.662e-06	88.93
2	CPC009 MCF7 24H-BRD-K55722623-10.0	7.934e-06	104.82
3	LJP006 MCF10A 3H-HG-5-88-01-0.04	9.062e-06	85.71
4	CPC009 MCF7 24H-BRD-K01834163-10.0	2.463e-05	68.4
5	CPC009 MCF7 24H-BRD-K42499654-10.0	4.852e-05	58.33
6	CPD001 MCF7 24H-mebendazole-10.0	6.705e-05	62.13
7	LJP008 HEPG2 24H-GSK-461364-0.37	6.857e-05	93.52
8	CPC015 NPC 24H-cgk 733-10.0	8.378e-05	69.85
9	LJP006 HME1 24H-geldanamycin-0.37	8.92e-05	45.01
10	LJP006 HME1 3H-CGP-60474-10	9.513e-05	116.47
11	CPC013 NPC 24H-s1362-10.0	0.0001162	63.71
12	CPC008 MCF7 24H-ncgc00182382-01-10.0	0.000124	52.89
13	LJP005 MCF10A 24H-PD-0325901-3.33	0.0001331	45.51
14	CPC006 NCIH596 6H-piplartine-10.0	0.0001466	59.61
15	LJP005 HS578T 24H-AZD-8330-1.11	0.0001581	58.33
16	CPC013 MCF7 24H-BRD-K50140147-10.0	0.0001832	55.89
17	CPC014 NPC 24H-stock4s-23872-10.0	0.0001885	68.41
18	LJP006 A375 24H-PD-0325901-1.11	0.0001933	34.27
19	CPC016 MCF7 24H-ehna-10.0	0.0002254	64.63
20	CPC006 NCIH596 6H-nsc 23766-160.0	0.0002432	51.44
21	LJP006 MCF10A 24H-radicicol-0.37	0.0002626	34.56
22	LJP009 MCF7 24H-KI20227-10	0.0002659	81.12
23	CPC014 A375 6H-BRD-K50140147-10.0	0.0003163	57.95
24	CPC014 SKB 24H-BRD-K35483542-10.0	0.0003319	74.88
25	LJP006 MDAMB231 24H-QL-X-138-1.11	0.0003523	110.12
26	CPC013 NPC 24H-mls-0146291.0001-10.0	0.0003618	45.67
27	CPC014 A549 24H-ei-247-10.0	0.0003618	45.67
28	LJP006 MCF10A 24H-canertinib-1.11	0.0003774	38.91
29	CPC005 MCF7 6H-trimeprazine tartrate-10.0	0.000391	213.3
30	CPC013 MCF7 24H-bg fa 0953-10.0	0.0004015	53.59
31	LJP006 HME1 24H-afatinib-1.11	0.0004103	43.95
32	CPC006 DV90 6H-isoliquiritigenin-10.0	0.0004336	52.24
33	LJP009 MCF7 24H-CH5424802-3.33	0.0004534	66.81
34	LJP005 MCF10A 24H-NVP-AUY922-0.37	0.0004566	32.86
35	CPC018 MCF7 24H-baccatin iii-10.0	0.0004676	50.94
36	CPC013 MCF7 6H-BRD-U44700465-10.0	0.0004783	96.66
37	LJP005 A375 24H-AZD-8330-3.33	0.0004858	29.45
38	LJP008 HCC515 24H-CGP-60474-0.37	0.0004888	36.11
39	LJP005 MDAMB231 24H-PD-0325901-3.33	0.0004987	32.06
40	CPC003 HA1E 24H-mt-21-10.0	0.0005005	64.42
41	LJP005 MDAMB231 24H-GDC-0980-3.33	0.0005005	64.42
42	CPC006 MCF7 6H-15-deoxy-?12,14-prostaglandin j2-10.0	0.0005419	48.49
43	CPC019 A549 24H-BRD-K00007652-10.0	0.0005419	48.49
44	CPC020 HT29 6H-BRD-A83124583-10.0	0.0005419	48.49
45	LJP006 HME1 24H-geldanamycin-3.33	0.0005439	31.3
46	LJP008 MCF7 24H-entinostat-0.37	0.000552	90.89
47	LJP006 MDAMB231 24H-dasatinib-0.12	0.0005545	40.04
48	CPC006 HT29 24H-b675700.cdx-0.04	0.0005665	28.25
49	CPC013 MCF7 24H-s1249-10.0	0.0005665	28.25
50	CPC017 A549 24H-tubocurarine chloride pentahydrate (+)-10.0	0.0005824	47.33
51	CPC019 HCC515 6H-BRD-A00420644-10.0	0.0005824	47.33
52	CPC016 NPC 24H-ag 957-10.0	0.000596	34.06
53	CPC002 HA1E 6H-u-0126-10.0	0.0006056	60.01
54	LJP005 HEPG2 24H-PF-477736-3.33	0.0006224	38.62
55	CPC014 NPC 24H-s1017-10.0	0.0006251	46.2
56	LJP009 HEPG2 24H-GDC-0879-0.04	0.0006251	46.2
57	LJP006 MCF10A 24H-AS-605240-3.33	0.0006256	33.58
58	CPC014 A375 6H-BRD-K05104363-10.0	0.0006335	85.65
59	LJP005 HCC515 24H-roscovitine-10	0.000664	57.97
60	LJP006 LNCAP 3H-QL-XII-47-1.11	0.000664	57.97
61	LJP006 MCF10A 3H-AS-605240-10	0.000664	57.97
62	CPC006 MCF7 6H-BRD-K66792149-11.1	0.0006702	45.12
63	CPC009 A549 24H-BRD-K77547920-10.0	0.0006702	45.12
64	LJP009 PC3 24H-QL-XI-92-10	0.0006702	45.12
65	CPC006 MCF7 24H-15-deoxy-?12,14-prostaglandin j2-10.0	0.0006883	32.63
66	CPC016 NPC 24H-vincristine sulfate-10.0	0.0006883	32.63
67	CPC006 U937 6H-azd8055-10.0	0.0006967	37.26
68	CPC006 MCF7 6H-mw-ras12-10.0	0.0007179	44.07
69	CPD001 MCF7 24H-camptothecine (s,+)-10.0	0.0007215	32.17
70	LJP007 MCF7 24H-SB-525334-1.11	0.0007265	56.04
71	LJP006 HME1 24H-radicicol-1.11	0.0007364	36.61
72	LJP005 A375 24H-trametinib-0.37	0.0007595	28.46
73	LJP008 A375 24H-pracinostat-0.37	0.000768	43.06
74	LJP008 HA1E 24H-belinostat-0.37	0.0007778	35.97
75	CPC016 NPC 24H-BRD-K37865504-10.0	0.0007778	35.97
76	CPC009 A549 24H-BRD-K15885023-10.0	0.0007933	54.2
77	CPC009 A549 24H-BRD-K71489689-10.0	0.0007933	54.2
78	LJP006 MDAMB231 24H-torin-1-0.12	0.0007933	54.2
79	CPC006 COV644 6H-penfluridol-30.0	0.0008209	42.08
80	CPC006 U937 6H-erk inhibitor 11e-0.5	0.0008209	42.08
81	CPC013 MCF7 6H-BRD-K66254772-10.0	0.0008209	42.08
82	LJP005 BT20 24H-TWS-119-3.33	0.0008209	42.08
83	LJP006 MDAMB231 24H-PD-0325901-1.11	0.0008211	35.35
84	CPC006 MCF7 6H-elesclomol-10.0	0.0008564	27.49
85	CPC012 NPC 24H-BRD-K53816294-10.0	0.0008645	52.45
86	LJP008 PC3 24H-KU-60019-10	0.0008765	41.14
87	CPC004 HCC515 24H-ch 55-10.0	0.0009134	34.16
88	CPC006 HA1E 24H-dg-041-40.0	0.0009134	34.16
89	CPC008 HEPG2 6H-tl hras26 brd-k01877528-10.0	0.0009286	72.49
90	LJP008 HA1E 24H-GSK-461364-3.33	0.0009404	50.78
91	CPC006 MCF7 24H-ct-200783-10.0	0.0009416	24.55
92	CPC002 HA1E 6H-jlk 6-10.0	0.0009625	33.58
93	CPC013 NPC 24H-BRD-K97764662-10.0	0.0009625	33.58
94	LJP006 MCF10A 3H-celastrol-1.11	0.0009964	39.34
95	LJP006 MCF10A 24H-AS-605240-1.11	0.001001	26.26
96	LJP006 MCF10A 24H-afatinib-10	0.001001	26.26
97	LJP008 A549 24H-AZ20-10	0.001014	33.02
98	CPC008 A375 6H-mls-0437446.0001-10.0	0.001014	33.02
99	CPC008 HCC515 6H-ncgc00182357-01-10.0	0.001021	49.2
100	CPC006 VCAP 24H-BRD-K53903639-80.0	0.00104	25.96
101	CPC013 VCAP 24H-s1053-10.0	0.00104	25.96
102	LJP008 A549 24H-CX-5461-10	0.001061	38.48
103	CPC009 HEPG2 6H-BRD-K89224880-10.0	0.001061	38.48
104	CPC017 NPC 24H-cyclosporine-10.0	0.001061	38.48
105	CPC009 MCF7 24H-BRD-K28366633-10.0	0.001067	32.47
106	LJP006 HME1 24H-ZSTK-474-1.11	0.001067	32.47
107	CPC014 MCF7 24H-gr-239-10.0	0.001107	47.68
108	LJP008 PC3 24H-mocetinostat-0.37	0.001122	31.93
109	CPC006 A549 6H-bml-259-80.0	0.001129	37.65
110	CPC006 DV90 6H-mln2238-10.0	0.001129	37.65
111	CPC006 MCF7 6H-BRD-K71726959-122.55	0.001129	37.65
112	CPC013 MCF7 24H-BRD-K66254772-10.0	0.00113	28.04
113	LJP009 HEPG2 24H-BI-2536-3.33	0.001172	65.4
114	CPC002 HA1E 6H-t 0901317-10.0	0.001179	27.67
115	CPC014 A375 6H-s1003-10.0	0.00118	31.4
116	CPC004 HEPG2 6H-amsacrine-10.0	0.001199	36.84
117	CPC018 MCF7 6H-dorsomorphin dihydrochloride-10.0	0.00123	27.3
118	CPC002 HA1E 6H-su 4312-10.0	0.00124	30.89
119	CPC012 HA1E 6H-BRD-K54822214-10.0	0.001294	44.86
120	LJP009 MCF7 24H-dasatinib-1.11	0.001294	44.86
121	LJP008 HEPG2 24H-azacitidine-1.11	0.001294	44.86
122	LJP006 PC3 24H-palbociclib-3.33	0.001294	44.86
123	CPC006 JHUEM2 6H-BRD-K04853698-10.0	0.001302	30.39
124	CPC008 MCF7 24H-ncgc00182371-01-10.0	0.001302	30.39
125	CPC006 VCAP 24H-mk-0591-80.0	0.001309	62.25
126	CPC008 HT29 6H-ncgc00182388-01-10.0	0.001309	62.25
127	CPC012 PC3 24H-ossk 645668-10.0	0.001309	62.25
128	LJP009 MCF7 24H-KIN001-220-0.12	0.001309	62.25
129	LJP007 HEPG2 24H-ALW-II-49-7-10	0.001309	62.25
130	CPC006 A375 24H-importazole-60.0	0.00135	24.01
131	CPC016 MCF7 24H-pyrrolidinedithiocarbamate ammonium-10.0	0.001351	35.3
132	CPC006 HCC515 24H-BRD-K52075040-44.4	0.001396	43.54
133	CPC017 NPC 24H-jak3 inhibitor vi-10.0	0.001396	43.54
134	CPC018 MCF7 24H-fenbendazole-10.0	0.001396	43.54
135	CPC006 SKMEL28 6H-gemcitabine-0.08	0.001433	34.56
136	CPC014 MCF7 24H-stock2s-79598-10.0	0.001433	34.56
137	LJP006 HME1 24H-GDC-0941-3.33	0.001433	34.56
138	LJP006 PC3 24H-PF-562271-3.33	0.001433	34.56
139	CPC015 NPC 24H-podofilox-10.0	0.001434	29.42
140	CPC005 MCF7 24H-periplocymarin-10.0	0.001452	25.9
141	CPC002 VCAP 6H-megestrol acetate-10.0	0.001457	59.33
142	LJP008 HT29 24H-GSK-461364-0.37	0.001457	59.33
143	LJP005 MDAMB231 24H-GSK-1059615-3.33	0.001457	59.33
144	LJP006 HME1 3H-PHA-793887-1.11	0.001457	59.33
145	CPC006 MCF7 24H-elesclomol-10.0	0.001504	42.27
146	CPC020 VCAP 6H-BRD-A83124583-10.0	0.001504	42.27
147	CPC006 HCT116 6H-ct-200783-10.0	0.001504	28.95
148	CPC006 MCF7 24H-ncgc00165289-01-0.35	0.001518	33.85
149	CPC004 MCF7 6H-dorsomorphin dihydrochloride-10.0	0.001577	28.49
150	CPC006 A673 6H-chemistry 2804-10.0	0.001577	28.49
151	CPC016 NPC 24H-teniposide-10.0	0.001606	33.16
152	LJP006 A549 24H-PD-0325901-10	0.001606	33.16
153	CPC018 MCF7 24H-BRD-A40431293-10.0	0.001614	22.73
154	CPC019 VCAP 24H-BRD-A81282034-10.0	0.001616	56.61
155	CPC013 MCF7 24H-st019365-10.0	0.001618	41.06
156	CPC019 A549 24H-BRD-K33720404-10.0	0.001618	41.06
157	CPC007 A549 24H-BRD-K84203638-10.0	0.001638	24.91
158	LJP008 A549 24H-pracinostat-0.37	0.001699	32.49
159	CPC019 MCF7 24H-BRD-K67870070-10.0	0.001699	32.49
160	CPC009 A549 24H-BRD-K11611839-10.0	0.001738	39.9
161	CPC015 A549 24H-paclitaxel-10.0	0.001738	39.9
162	CPC016 MCF7 6H-jlk 6-10.0	0.001738	39.9
163	LJP005 HS578T 24H-TWS-119-3.33	0.001738	39.9
164	LJP006 HME1 3H-PHA-793887-10	0.001738	39.9
165	LJP006 MCF10A 24H-PI-103-3.33	0.001773	24.28
166	CPC009 A375 6H-BRD-K34711351-10.0	0.001787	54.09
167	CPC006 LOVO 6H-mln2238-10.0	0.001796	31.83
168	CPC006 NCIH596 6H-wortmannin-10.0	0.001796	31.83
169	LJP009 MCF7 24H-MGCD-265-10	0.001796	31.83
170	CPC006 HCT116 6H-15-deoxy-?12,14-prostaglandin j2-10.0	0.00181	27.17
171	LJP008 HEPG2 24H-UNC0638-10	0.00181	27.17
172	LJP009 A549 24H-RAF 265-0.04	0.001833	303.5
173	LJP007 A549 24H-tivantinib-1.11	0.001833	303.5
174	LJP005 MCF10A 24H-radicicol-0.37	0.001843	23.97
175	CPC006 NCIH508 6H-bms-536924-11.1	0.001865	38.79
176	LJP005 HCC515 24H-erlotinib-0.37	0.001865	38.79
177	CPC004 MCF7 6H-sib 1893-10.0	0.00197	51.73
178	LJP005 A549 24H-XMD16-144-0.12	0.00197	51.73
179	LJP006 LNCAP 3H-PHA-793887-3.33	0.00197	51.73
180	LJP006 MDAMB231 3H-palbociclib-10	0.00197	51.73
181	LJP006 MCF10A 24H-dasatinib-0.37	0.00198	26.34
182	LJP005 MCF10A 24H-geldanamycin-0.12	0.001983	21.31
183	LJP006 HME1 24H-PD-0325901-3.33	0.001991	23.38
184	LJP006 MCF10A 24H-lapatinib-10	0.001991	23.38
185	CPC006 A673 6H-menadione-10.0	0.001998	37.73
186	CPD001 MCF7 24H-trifluoperazine dihydrochloride-10.0	0.002001	30.58
187	LJP008 MCF7 24H-CGK-733-10	0.002001	30.58
188	LJP005 PC3 24H-geldanamycin-3.33	0.002001	30.58
189	LJP006 BT20 24H-PHA-793887-3.33	0.002001	30.58
190	CPC006 HCT116 6H-piplartine-10.0	0.00207	25.94
191	CPC003 PC3 24H-devazepide-10.0	0.002111	29.98
192	CPC006 A673 6H-manumycin a-10.0	0.002111	29.98
193	LJP006 MDAMB231 24H-radicicol-10	0.002111	29.98
194	LJP006 HME1 24H-geldanamycin-0.12	0.00212	20.86
195	LJP006 MCF10A 24H-radicicol-1.11	0.00212	20.86
196	CPC015 NPC 24H-nocodazole-10.0	0.002138	36.7
197	LJP005 MCF10A 24H-AZD-8330-0.12	0.002147	22.8
198	CPC014 MCF7 24H-b4313-10.0	0.002163	25.54
199	LJP009 HA1E 24H-CGP-60474-0.37	0.002163	25.54
200	LJP005 HCC515 24H-AZD-8330-0.37	0.002163	25.54

## Sheet: CMap
AB1 and AE17 _ Pleural DEGs
Old CMAP up (Top 200)
Index	Name	P-value	Combined score
1	15-delta prostaglandin J2-1231	9.84e-06	84.16
2	monorden-4443	7.202e-05	60.99
3	Prestwick-1083-2976	0.0004639	42.32
4	trichostatin A-4770	0.0004639	42.32
5	paclitaxel-1959	0.0004639	42.32
6	betonicine-6063	0.0004639	42.32
7	5155877-6569	0.0004639	42.32
8	epitiostanol-4788	0.0004639	42.32
9	kawain-2337	0.002594	27.74
10	bicuculline-2139	0.002594	27.74
11	fulvestrant-5598	0.002594	27.74
12	trichostatin A-5308	0.002594	27.74
13	16,16-dimethylprostaglandin E2-6562	0.002594	27.74
14	docosahexaenoic acid ethyl ester-664	0.002594	27.74
15	fludrocortisone-3785	0.002594	27.74
16	monorden-5216	0.002594	27.74
17	glipizide-1926	0.002594	27.74
18	ginkgolide A-4002	0.002594	27.74
19	nomegestrol-6525	0.002594	27.74
20	oxymetazoline-2278	0.002594	27.74
21	(-)-MK-801-6657	0.002594	27.74
22	benzbromarone-5015	0.002594	27.74
23	trichostatin A-6454	0.002594	27.74
24	dorzolamide-6259	0.002594	27.74
25	LY-294002-5213	0.002594	27.74
26	trichostatin A-3643	0.002594	27.74
27	fulvestrant-5926	0.002594	27.74
28	disopyramide-2408	0.002594	27.74
29	flurbiprofen-4674	0.002594	27.74
30	tanespimycin-1218	0.002594	27.74
31	bacampicillin-1337	0.002594	27.74
32	5286656-889	0.002594	27.74
33	trichostatin A-6951	0.002594	27.74
34	eldeline-6026	0.002594	27.74
35	pioglitazone-5977	0.002594	27.74
36	trichostatin A-6932	0.002594	27.74
37	vorinostat-6939	0.002594	27.74
38	disulfiram-2215	0.002594	27.74
39	glimepiride-6628	0.002594	27.74
40	ethambutol-1900	0.002594	27.74
41	memantine-7354	0.002594	27.74
42	LY-294002-1074	0.002594	27.74
43	trichostatin A-6993	0.002594	27.74
44	ramipril-7144	0.002594	27.74
45	ceftazidime-5054	0.002594	27.74
46	nordihydroguaiaretic acid-4447	0.002594	27.74
47	trichostatin A-5017	0.002594	27.74
48	trichostatin A-3868	0.01237	16.81
49	CP-944629-7497	0.01237	16.81
50	tropicamide-3619	0.01237	16.81
51	naftidrofuryl-6687	0.01237	16.81
52	hydrastinine-5075	0.01237	16.81
53	benserazide-6722	0.01237	16.81
54	nomegestrol-5461	0.01237	16.81
55	citiolone-3836	0.01237	16.81
56	buspirone-2637	0.01237	16.81
57	amiodarone-4657	0.01237	16.81
58	celecoxib-206	0.01237	16.81
59	mephenesin-3675	0.01237	16.81
60	bufexamac-2382	0.01237	16.81
61	oxybutynin-3168	0.01237	16.81
62	todralazine-1841	0.01237	16.81
63	tranylcypromine-2264	0.01237	16.81
64	diethylcarbamazine-2394	0.01237	16.81
65	valproic acid-5574	0.01237	16.81
66	thioperamide-3392	0.01237	16.81
67	tiratricol-2259	0.01237	16.81
68	3-hydroxy-DL-kynurenine-4681	0.01237	16.81
69	bepridil-4613	0.01237	16.81
70	dl-alpha tocopherol-6616	0.01237	16.81
71	fulvestrant-6997	0.01237	16.81
72	oxybutynin-6770	0.01237	16.81
73	nifedipine-335	0.01237	16.81
74	gemfibrozil-2277	0.01237	16.81
75	sulindac-1693	0.01237	16.81
76	practolol-3204	0.01237	16.81
77	sulfamethoxazole-2296	0.01237	16.81
78	trichostatin A-7236	0.01237	16.81
79	ketanserin-6649	0.01237	16.81
80	perphenazine-4637	0.01237	16.81
81	oxaprozin-4352	0.01237	16.81
82	6-bromoindirubin-3'-oxime-7106	0.01237	16.81
83	trichostatin A-7136	0.01237	16.81
84	sitosterol-2912	0.01237	16.81
85	tanespimycin-5203	0.01237	16.81
86	novobiocin-4392	0.01237	16.81
87	trichostatin A-6064	0.01237	16.81
88	MK-886-264	0.01237	16.81
89	piromidic acid-2996	0.01237	16.81
90	tanespimycin-4450	0.01237	16.81
91	promazine-4308	0.01237	16.81
92	pramocaine-3894	0.01237	16.81
93	monocrotaline-2749	0.01237	16.81
94	pentolonium-2305	0.01237	16.81
95	trichostatin A-331	0.01237	16.81
96	amikacin-3233	0.01237	16.81
97	pyrantel-5088	0.01237	16.81
98	vitexin-2155	0.01237	16.81
99	15-delta prostaglandin J2-4455	0.01237	16.81
100	indometacin-262	0.01237	16.81
101	naproxen-6794	0.01237	16.81
102	ethoxyquin-3764	0.01237	16.81
103	colchicine-3213	0.01237	16.81
104	acacetin-3849	0.01237	16.81
105	trichostatin A-5511	0.01237	16.81
106	cefapirin-7142	0.01237	16.81
107	isometheptene-3145	0.01237	16.81
108	(+)-chelidonine-2779	0.01237	16.81
109	nitrendipine-6304	0.01237	16.81
110	suxibuzone-2503	0.01237	16.81
111	trichostatin A-4153	0.01237	16.81
112	pregnenolone-4802	0.01237	16.81
113	nomifensine-7217	0.01237	16.81
114	beclometasone-4580	0.01237	16.81
115	vorinostat-6980	0.01237	16.81
116	propranolol-6759	0.01237	16.81
117	berberine-1778	0.01237	16.81
118	STOCK1N-28457-6869	0.01237	16.81
119	vorinostat-5217	0.01237	16.81
120	amylocaine-1491	0.01237	16.81
121	flecainide-3761	0.01237	16.81
122	5666823-609	0.01237	16.81
123	dapsone-5078	0.01237	16.81
124	cinchonidine-2772	0.01237	16.81
125	AG-012559-6920	0.01237	16.81
126	estradiol-5960	0.01237	16.81
127	noscapine-7204	0.01237	16.81
128	trichostatin A-6784	0.01237	16.81
129	aciclovir-1960	0.01237	16.81
130	pyrithyldione-7153	0.01237	16.81
131	tridihexethyl-3526	0.01237	16.81
132	sulfamethoxypyridazine-3409	0.01237	16.81
133	W-13-440	0.01237	16.81
134	trimethylcolchicinic acid-4787	0.01237	16.81
135	nocodazole-6793	0.01237	16.81
136	5155877-6544	0.01237	16.81
137	3-nitropropionic acid-6372	0.01237	16.81
138	PHA-00851261E-3776	0.01237	16.81
139	thiamazole-3898	0.01237	16.81
140	amoxapine-6650	0.01237	16.81
141	nimodipine-5421	0.01237	16.81
142	josamycin-1534	0.01237	16.81
143	dacarbazine-6816	0.01237	16.81
144	isosorbide-6038	0.01237	16.81
145	trichostatin A-7324	0.01237	16.81
146	nifurtimox-7328	0.01237	16.81
147	ranitidine-5425	0.01237	16.81
148	metamizole sodium-4310	0.01237	16.81
149	naproxen-7146	0.01237	16.81
150	clomifene-6648	0.01237	16.81
151	piperine-3263	0.01237	16.81
152	solasodine-2170	0.01237	16.81
153	valinomycin-5957	0.01237	16.81
154	glimepiride-2809	0.01237	16.81
155	myricetin-3270	0.01237	16.81
156	flunisolide-4303	0.01237	16.81
157	minocycline-5077	0.01237	16.81
158	PF-00539758-00-6379	0.01237	16.81
159	methyldopate-4986	0.01237	16.81
160	0175029-0000-4713	0.01237	16.81
161	trichostatin A-6222	0.01237	16.81
162	bethanechol-2975	0.01237	16.81
163	tetraethylenepentamine-412	0.01237	16.81
164	iopanoic acid-2965	0.01237	16.81
165	trichostatin A-7453	0.01237	16.81
166	trichostatin A-5945	0.01237	16.81
167	buflomedil-3274	0.01237	16.81
168	geldanamycin-1228	0.01237	16.81
169	mefexamide-2284	0.01237	16.81
170	tanespimycin-5585	0.01237	16.81
171	apigenin-4578	0.01237	16.81
172	tanespimycin-6926	0.01237	16.81
173	nystatin-4807	0.01237	16.81
174	brinzolamide-5016	0.01237	16.81
175	trichostatin A-5484	0.01237	16.81
176	tenoxicam-4182	0.01237	16.81
177	SC-58125-208	0.01237	16.81
178	megestrol-6667	0.01237	16.81
179	F0447-0125-6429	0.01237	16.81
180	roxithromycin-2992	0.01237	16.81
181	apramycin-6614	0.01237	16.81
182	6-bromoindirubin-3'-oxime-6559	0.01237	16.81
183	thalidomide-5990	0.04927	9.09
184	oxytetracycline-5772	0.04927	9.09
185	chenodeoxycholic acid-2402	0.04927	9.09
186	betonicine-3642	0.04927	9.09
187	semustine-7545	0.04927	9.09
188	trichostatin A-5441	0.04927	9.09
189	aminophenazone-2222	0.04927	9.09
190	nizatidine-3047	0.04927	9.09
191	exisulind-314	0.04927	9.09
192	iocetamic acid-4425	0.04927	9.09
193	amantadine-4222	0.04927	9.09
194	cinnarizine-5817	0.04927	9.09
195	cyproterone-6806	0.04927	9.09
196	saquinavir-3549	0.04927	9.09
197	iloprost-488	0.04927	9.09
198	MS-275-7074	0.04927	9.09
199	glimepiride-4973	0.04927	9.09
200	tanespimycin-1225	0.04927	9.09
